# Supplementary material for: Dysanapsis is differentially related to lung function trajectories with distinct structural and functional patterns in COPD and variable risk for adverse outcomes
Source: eClinicalMedicine. 2024 Jan 5;68:102408. doi: 10.1016/j.eclinm.2023.102408 (PMC10809101; doi:10.1016/j.eclinm.2023.102408)
Supplement: Posterior estimates and CIs [file mmc2.zip]

                                    Summary for Trajectory 1                                   
===============================================================================================

                                       Residual STD       Precision Mean      Precision Var    
-----------------------------------------------------------------------------------------------
fev1_z_score                               0.44                5.16               0.0012       
fvc_z_score                                0.38                7.06               0.0023       

                                           coef                STD           [95% Cred. Int.]  
-----------------------------------------------------------------------------------------------
intercept (fev1_z_score)                  1.263               0.012           1.239    1.287   
age_centered (fev1_z_score)               0.010               0.000           0.009    0.010   
age_centered^2 (fev1_z_score)             -0.000              0.000           -0.000  -0.000   
ATS_PackYears (fev1_z_score)              -0.012              0.000           -0.012  -0.011   
age_centered*current (fev1_z_score)       -0.003              0.000           -0.004  -0.002   
intercept (fvc_z_score)                   1.390               0.012           1.366    1.414   
age_centered (fvc_z_score)                -0.010              0.000           -0.010  -0.009   
age_centered^2 (fvc_z_score)              0.000               0.000           0.000    0.000   
ATS_PackYears (fvc_z_score)               -0.007              0.000           -0.007  -0.006   
age_centered*current (fvc_z_score)        0.002               0.000           0.001    0.003   


                                    Summary for Trajectory 2                                   
===============================================================================================

                                       Residual STD       Precision Mean      Precision Var    
-----------------------------------------------------------------------------------------------
fev1_z_score                               0.45                5.00               0.0011       
fvc_z_score                                0.39                6.68               0.0020       

                                           coef                STD           [95% Cred. Int.]  
-----------------------------------------------------------------------------------------------
intercept (fev1_z_score)                  0.967               0.006           0.954    0.980   
age_centered (fev1_z_score)               -0.017              0.000           -0.017  -0.016   
age_centered^2 (fev1_z_score)             0.000               0.000           0.000    0.000   
ATS_PackYears (fev1_z_score)              -0.012              0.000           -0.012  -0.012   
age_centered*current (fev1_z_score)       -0.003              0.000           -0.004  -0.003   
intercept (fvc_z_score)                   0.574               0.006           0.561    0.587   
age_centered (fvc_z_score)                -0.007              0.000           -0.008  -0.007   
age_centered^2 (fvc_z_score)              0.000               0.000           0.000    0.000   
ATS_PackYears (fvc_z_score)               -0.007              0.000           -0.007  -0.006   
age_centered*current (fvc_z_score)        0.000               0.000           -0.000   0.001   


                                    Summary for Trajectory 3                                   
===============================================================================================

                                       Residual STD       Precision Mean      Precision Var    
-----------------------------------------------------------------------------------------------
fev1_z_score                               0.45                4.89               0.0010       
fvc_z_score                                0.39                6.45               0.0018       

                                           coef                STD           [95% Cred. Int.]  
-----------------------------------------------------------------------------------------------
intercept (fev1_z_score)                  -0.748              0.006           -0.760  -0.736   
age_centered (fev1_z_score)               0.026               0.000           0.026    0.026   
age_centered^2 (fev1_z_score)             -0.000              0.000           -0.000  -0.000   
ATS_PackYears (fev1_z_score)              -0.016              0.000           -0.016  -0.016   
age_centered*current (fev1_z_score)       -0.002              0.000           -0.002  -0.002   
intercept (fvc_z_score)                   -0.857              0.006           -0.869  -0.845   
age_centered (fvc_z_score)                0.016               0.000           0.016    0.017   
age_centered^2 (fvc_z_score)              -0.000              0.000           -0.000  -0.000   
ATS_PackYears (fvc_z_score)               -0.008              0.000           -0.008  -0.008   
age_centered*current (fvc_z_score)        0.001               0.000           0.000    0.001   


                                    Summary for Trajectory 4                                   
===============================================================================================

                                       Residual STD       Precision Mean      Precision Var    
-----------------------------------------------------------------------------------------------
fev1_z_score                               0.45                5.02               0.0011       
fvc_z_score                                0.38                6.75               0.0021       

                                           coef                STD           [95% Cred. Int.]  
-----------------------------------------------------------------------------------------------
intercept (fev1_z_score)                  -0.722              0.008           -0.739  -0.706   
age_centered (fev1_z_score)               -0.025              0.000           -0.026  -0.025   
age_centered^2 (fev1_z_score)             0.000               0.000           0.000    0.000   
ATS_PackYears (fev1_z_score)              -0.016              0.000           -0.017  -0.016   
age_centered*current (fev1_z_score)       0.000               0.000           -0.000   0.001   
intercept (fvc_z_score)                   -1.382              0.008           -1.399  -1.366   
age_centered (fvc_z_score)                -0.000              0.000           -0.001  -0.000   
age_centered^2 (fvc_z_score)              0.000               0.000           -0.000   0.000   
ATS_PackYears (fvc_z_score)               -0.007              0.000           -0.007  -0.006   
age_centered*current (fvc_z_score)        -0.002              0.000           -0.002  -0.001   


                                    Summary for Trajectory 5                                   
===============================================================================================

                                       Residual STD       Precision Mean      Precision Var    
-----------------------------------------------------------------------------------------------
fev1_z_score                               0.44                5.15               0.0013       
fvc_z_score                                0.38                7.08               0.0024       

                                           coef                STD           [95% Cred. Int.]  
-----------------------------------------------------------------------------------------------
intercept (fev1_z_score)                  -1.944              0.015           -1.975  -1.913   
age_centered (fev1_z_score)               -0.037              0.000           -0.038  -0.037   
age_centered^2 (fev1_z_score)             0.000               0.000           0.000    0.000   
ATS_PackYears (fev1_z_score)              -0.011              0.000           -0.012  -0.010   
age_centered*current (fev1_z_score)       -0.000              0.001           -0.002   0.001   
intercept (fvc_z_score)                   -2.577              0.015           -2.608  -2.546   
age_centered (fvc_z_score)                0.000               0.000           -0.000   0.001   
age_centered^2 (fvc_z_score)              0.000               0.000           0.000    0.000   
ATS_PackYears (fvc_z_score)               -0.008              0.000           -0.009  -0.008   
age_centered*current (fvc_z_score)        -0.001              0.001           -0.002   0.000   


                                    Summary for Trajectory 6                                   
===============================================================================================

                                       Residual STD       Precision Mean      Precision Var    
-----------------------------------------------------------------------------------------------
fev1_z_score                               0.44                5.19               0.0013       
fvc_z_score                                0.38                7.11               0.0024       

                                           coef                STD           [95% Cred. Int.]  
-----------------------------------------------------------------------------------------------
intercept (fev1_z_score)                  0.050               0.022           0.006    0.095   
age_centered (fev1_z_score)               -0.079              0.000           -0.080  -0.078   
age_centered^2 (fev1_z_score)             0.000               0.000           0.000    0.000   
ATS_PackYears (fev1_z_score)              0.007               0.000           0.007    0.008   
age_centered*current (fev1_z_score)       -0.018              0.001           -0.020  -0.016   
intercept (fvc_z_score)                   1.921               0.022           1.877    1.966   
age_centered (fvc_z_score)                -0.053              0.000           -0.054  -0.052   
age_centered^2 (fvc_z_score)              0.000               0.000           0.000    0.000   
ATS_PackYears (fvc_z_score)               0.012               0.000           0.011    0.013   
age_centered*current (fvc_z_score)        -0.023              0.001           -0.025  -0.021   


                                    Summary for Trajectory 7                                   
===============================================================================================

                                       Residual STD       Precision Mean      Precision Var    
-----------------------------------------------------------------------------------------------
fev1_z_score                               0.44                5.19               0.0013       
fvc_z_score                                0.38                7.11               0.0024       

                                           coef                STD           [95% Cred. Int.]  
-----------------------------------------------------------------------------------------------
intercept (fev1_z_score)                  -1.139              0.020           -1.179  -1.099   
age_centered (fev1_z_score)               -0.101              0.000           -0.102  -0.100   
age_centered^2 (fev1_z_score)             0.001               0.000           0.001    0.001   
ATS_PackYears (fev1_z_score)              -0.004              0.000           -0.005  -0.003   
age_centered*current (fev1_z_score)       0.008               0.001           0.006    0.010   
intercept (fvc_z_score)                   0.610               0.020           0.570    0.650   
age_centered (fvc_z_score)                -0.058              0.000           -0.059  -0.057   
age_centered^2 (fvc_z_score)              -0.000              0.000           -0.000  -0.000   
ATS_PackYears (fvc_z_score)               0.006               0.000           0.005    0.007   
age_centered*current (fvc_z_score)        0.008               0.001           0.006    0.009   
